# Supplementary material for: Efficacy of a Direct Aspiration First-Pass Technique (ADAPT) for Endovascular Treatment in Different Etiologies of Large Vessel Occlusion: Embolism vs. Intracranial Atherosclerotic Stenosis
Source: Front Neurol. 2021 Sep 9;12:695085. doi: 10.3389/fneur.2021.695085 (PMC8458954; doi:10.3389/fneur.2021.695085)
Supplement: Supplementary file 1 [file Table_1.XLS]

## Sheet: Sheet1
Sex	Age	Hypertension0/1	Diabetes0/1	Atrial fibrillation0/1	Cardiovascular disease 0/1	Current smoker0/1	Hyperlipidaemia or hypercholesterolaemia0/1	alcohol	Haemorrhagic stroke0/1	TIA or ischaemic 0/1	pre-mRS	NIHSS	Systolic blood pressure	Diastolic blood pressure	ASPECTs	Site of occlusion	Etiology	Onset to main hospital arrival (min)	hospital arrival to qualifying imaging time(min)	Qualifying imaging to groin puncture time(min)	Time from groin puncture to first revascularisation (min)	Time from groin puncture to final revascularisation (min)	Intravenous tissue plasminogen activator pre-procedure	rescue with stent retriever(At least one stent retriever)	Occurrence of emboli in a new territory	Procedure-related serious adverse events	TICI 2b with primary modality	TICI 2b at final assessment	TICI 3 at final assessment	Any identified intracranial haemorrhage	Symptomatic intracranial haemorrhage ≥4 NIHSS	Spasm	Residual clot	HR-MR following Mechanical thrombectomy	mRscore at 90	Clinically significant complications at time of discharge or 7 days post-procedure
1	53	1	0	0	0	1	0	0	0	0	0	10	172	89	10	R-M1	1	120	15	83			0	0	0	0	0	0	0	0	0	0	0	1	0
0	76	1	0	1	1	0	0	0	0	0	0	24	217	132	3	R-ICA	1	120	16	97	45	180	0	1	1	0	0	0	0	1	0	1	0	0	5	Asymptomatic intracranial haemorrhage
1	83	0	0	0	1	0	0	0	0	0	0	15	144	80	10	R-M1	1	120	15	56	35	60	0	1	0	0	0	1	1	0	0	0	0	1	0	0
0	61	1	1	0	0	0	0	0	0	0	0	9	159	78	8	L-M2	1	300	16	77	60	130	0	0	0	0	1	1	0	0	0	0	0	1	0	0
1	68	0	0	0	0	0	0	0	0	0	0	12	114	73	5	L-M1	1	240	13	120	40	70	0	1	0	0	0	1	1	0	0	0	0	1	2	0
1	75	1	1	0	0	0	0	1	0	0	0	11	168	95	5	L-ICA,L-M1,tandem	1	390	20	40	29	60	0	1	0	0	0	1	1	1	1	1	0	1	3	Symptomatic intracranial haemorrhage
0	71	1	1	0	0	0	0	0	0	0	0	27	175	159	10	L-ICA,L-M1,tandem	1	60	15	106	33	103	0	0	0	0	1	1	1	0	0	0	0	0	6	0
1	72	1	0	0	0	0	0	1	0	0	0	1	175	107	7	R-ICA;R-M1，tandem	1	420	8	44	45	125	0	1	0	0	0	1	1	0	0	0	0	1	3	0
1	53	1	0	0	0	0	0	0	0	0	0	17	170	102	3	L-ICA,M2,tandem	1	360	30	93	38	180	0	1	1	0	0	1	0	0	0	0	0	0	6	Malignant cerebral oedema
1	81	1	1	1	1	0	0	0	0	0	2	20	112	78	10	R-ICA6	1	0	10	91			0	1	0	0	0	0	0	0	0	0	0	0	5	0
1	70	1	0	0	0	0	1	0	0	0	0	21	167	113	10	L-VA	1	492	30	109	20	20	0	1	0	0	0	1	1	0	0	0	0	1	0	0
1	71	1	1	0	0	0	0	0	0	1	0	18	141	96	10	R-M1	1	480	12	81	30	70	0	1	0	0	0	1	1	0	0	0	0	1	3	0
1	45	1	0	0	0	0	0	0	0	0	0	16	160	90	10	L-M1	1	270	10	41	30	60	0	1	0	0	0	1	1	0	0	0	0	0	4	0
1	85	1	0	0	0	1	0	0	0	0	0	16	198	114	10	R-ICA	1	240	11	99			0	1	0	0	0	0	0	0	0	0	0	0	6	Malignant cerebral oedema
0	70	1	0	0	0	0	0	0	0	1	0	7	163	98	10	L-ICA	1	180	21	89			0	1	0	1	0	0	0	1	1	0	0	0	6	Malignant cerebral oedema
0	86	1	0	0	0	0	0	0	0	0	0	11	175	85	10	BA	1	240	22	90	30	60	0	1	1	0	0	1	0	0	0	0	0	1	1	0
1	68	1	0	0	0	1	0	0	0	0	0	27	142	73	10	R-V4,BA	1	300	15	80	40	100	0	1	1	0	0	1	0	0	0	0	0	0	6	0
0	73	1	1	0	0	0	1	0	0	0	0	6	141	96	10	BA	1	0	30	75	25	90	0	1	1	0	0	1	0	0	0	0	0	0	6	Ischaemic stroke
0	74	1	1	0	0	0	0	0	0	0	0	17	214	121	10	BA	1	360	13	77	25	25	0	1	1	0	0	1	0	0	0	0	0	0	6	0
0	60	1	1	0	1	0	0	0	0	0	0	19	177	96	10	L-ICAT;RM1	1	360	15	85	30	30	0	1	0	0	0	1	1	0	0	0	0	0	6	Malignant cerebral oedema
1	70	0	0	0	0	0	1	0	0	0	0	4	149	86	10	LV3	1	420	29	78			0	0	0	0	0	0	0	0	0	0	0	0	4	0
1	61	0	0	0	0	0	0	0	0	0	0	11	163	90	10	BA	1	360	15	103	30	30	0	0	0	0	1	1	1	0	0	0	0	0	6	Neurological deterioration
0	76	1	1	0	0	0	0	0	0	0	0	10	143	83	10	BA	1	540	11	94	35	95	0	1	0	0	1	1	1	0	0	0	0	0	6	Sepsis
0	55	0	0	0	0	0	0	0	0	0	0	15	135	78	5	R-ICAT	1	180	23	64	85	185	0	1	0	0	0	1	0	0	0	0	0	0	5	Malignant cerebral oedema
1	59	1	0	0	0	0	1	0	0	0	0	28	122	67	10	BA	1	900	18	33	65	65	0	1	0	0	1	1	1	0	0	0	0	0	4	0
1	52	0	0	0	0	0	0	0	0	0	0	22	140	85	9	R-PCA1	1	180	3	102	60	60	1	0	0	0	0	0	0	0	0	0	0	0	4	0
1	81	1	1	0	1	0	0	0	0	1	0	17	189	106	10	L-ICA2	1	120	18	63	30	100	0	1	0	0	0	0	0	0	0	0	0	0	5	0
1	63	0	0	0	0	0	1	0	0	0	0	11	151	83	10	R-ICA1	1	120	38	82	60	90	1	1	0	0	1	1	1	0	0	0	0	1	0	0
1	51	0	0	0	0	0	0	0	0	0	0	7	136	89	10	R-M1	1	180	15	90			1	0	0	0	0	0	0	0	0	0	0	1	2	0
1	82	1	0	0	1	0	1	0	0	1	0	4	146	76	10	RICA-M1	1	180	24	83	60	90	1	1	1	0	0	1	1	0	0	0	0	1	1	Gastrointestinal bleeding
0	80	1	0	0	0	0	0	0	0	0	0	18	233	113	5	L-ICA	1	180	28	101	75	115	0	1	0	0	0	1	0	0	0	0	0	0	6	Malignant cerebral oedema
1	53	1	1	0	0	0	1	0	0	0	0	19	160	95	10	L-D4,R-V3	1	360	10	42	33	63	0	1	0	0	0	1	1	0	0	0	0	0	6	Malignant cerebral oedema
0	58	0	1	0	0	0	0	0	0	0	0	18	142	80	10	L-ICA7	1	480	21	101	13	13	0	0	0	0	1	1	1	0	0	0	0	0	3	0
1	63	0	0	0	1	0	0	0	0	0	0	10	139	93	10	D-V4	1	420	13	104	66	96	0	1	0	0	1	1	1	0	0	0	0	1	0	0
0	74	0	1	0	0	0	0	0	0	0	0	12	146	73	10	D-VA4	1	120	35	135	30	60	0	1	0	0	1	1	1	0	0	0	0	0	2	0
0	84	1	0	0	0	0	0	0	0	0	0	8	182	105	8	R-M1	1	180	14	101	59	109	0	1	0	0	1	1	1	0	0	0	0	1	1	0
1	55	1	0	0	0	0	0	0	0	0	0	4	159	94	10	R-M2	1	720	19	62	60	130	0	1	0	0	1	1	0	0	0	0	0	1	3	0
1	61	1	1	0	0	0	0	0	0	0	0	13	170	110	10	D-PCA	1	360	57	28	20	20	0	0	0	0	1	1	1	0	0	0	0	1	2	0
1	68	1	0	0	0	0	1	0	0	1	0	18	181	119	5	L-M1	1	240	30	89	35	80	0	0	0	0	1	1	0	0	0	0	0	1	5	0
1	50	1	0	0	1	0	1	0	0	0	0	13	120	80	10	R-ICA6	1	300	29	91	55	85	0	1	0	0	0	1	1	0	0	0	0	0	0	0
1	82	1	0	0	0	0	0	0	0	0	0	6	138	79	10	R-M1	1	360	15	66			0	0	0	0	0	0	0	0	0	0	0	0	2	0
1	63	1	0	0	0	0	0	0	0	0	0	21	158	96	10	BA	1	420	14	82			0	0	0	0	0	0	0	0	0	0	0	0	5	0
1	57	1	0	0	0	1	0	0	0	0	0	22	134	74	10	BA	1	240	18	75	30	60	1	1	0	0	0	1	1	0	0	0	0	0	6	Sepsis
0	79	1	0	1	0	0	0	0	0	1	0	36	145	70	10	BA	0	65	6	101	30	30	0	0	1	0	1	1	0	0	0	0	0	0	5	0
0	46	0	0	1	0	0	0	0	0	0	0	21	114	78	9	L-ICAT	0	90	15	68	25	25	1	0	0	0	1	1	1	0	0	0	0	0	2	0
1	73	0	0	1	0	0	0	0	0	0	0	10	134	95	7	R-M1	0	100	15	74	25	60	0	0	0	0	1	1	1	0	0	0	0	0	2	0
0	51	0	0	1	0	0	0	0	0	1	0	16	135	81	10	R-M1	0	200	19	29	8	8	0	0	0	0	1	1	0	0	0	0	0	0	1	0
1	54	0	0	1	0	0	0	0	0	0	0	20	126	78	7	L-M1	0	300	15	84	30	30	1	0	0	0	1	1	1	0	0	0	0	0	4	Sepsis
1	80	0	0	1	0	0	0	0	0	0	0	1	142	80	10	R-ICA	0	300	15	63	24	24	0	0	1	0	1	1	1	0	0	0	0	0	5	0
1	83	1	0	0	0	0	0	0	0	0	0	11	142	83	10	RICA	0	120	26	95	29	29	1	0	0	0	1	1	1	0	0	0	0	0	2	0
1	73	0	0	1	0	0	0	0	0	1	0	2	140	80	10	L-ICA,LM2，Tandem	0	180	19	30	30	58	1	0	1	0	1	1	1	0	0	0	0	0	0	0
0	55	0	0	1	0	0	0	0	0	0	0	24	135	72	1	R-ICA-R-M1	0	180	15	75	40	40	0	0	0	0	1	1	1	0	0	0	0	0	6	Malignant cerebral oedema
0	74	1	1	1	1	0	0	0	0	0	0	19	200	130	10	R-ICA;R-M1，tandem	0	240	15	109			1	1	0	0	0	0	0	0	0	0	1	0	6	Malignant cerebral oedema
0	54	0	0	1	0	0	0	0	0	0	0	19	107	75	5	L-ICAT	0	240	17	70	15	35	0	1	1	0	0	1	1	0	0	1	1	0	2	0
0	92	1	0	1	0	0	0	0	0	0	0	23	222	113	3	LICA-MCA	0	240	15	90	22	69	0	1	1	0	0	1	0	0	0	0	1	0	6	0
1	71	1	1	1	0	0	0	0	0	0	0	14	173	116	10	L-M1，L-A1	0	540	56	94	39	150	0	1	1	0	0	1	0	0	0	0	1	1	4	0
1	65	0	1	1	0	0	0	0	0	0	0	3	146	93	4	L-M3	0	720	31	31	45	45	0	0	0	0	1	1	0	0	0	0	0	0	4	0
0	84	1	0	1	0	0	1	0	0	0	0	14	145	101	6	R-M1	0	200	16	69	30	30	0	0	0	0	1	1	1	0	0	0	0	0	0	0
1	81	0	0	1	0	0	0	0	0	1	0	2	131	79	5	R-M1	0	160	10	81	25	25	0	0	0	0	1	1	1	0	0	0	0	0	2	0
0	72	0	0	1	1	0	0	0	0	0	0	10	182	109	5	L-ICA	0	120	13	83	45	45	0	0	0	0	1	1	0	0	0	0	0	0	6	0
1	66	0	0	1	0	0	0	1	0	0	0	6	140	80	10	L-ICA	0	130	30	68	18	35	0	0	1	0	1	1	1	0	0	0	0	0	0	0
0	80	1	0	0	0	0	0	0	0	1	0	24	146	58	5	BA	0	300	52	88	60	60	0	0	0	0	1	1	1	0	0	0	0	0	6	0
1	83	0	0	1	0	0	0	0	0	0	0	27	114	80	10	BA	0	130	54	96	15	25	0	1	1	0	0	1	1	0	0	0	1	0	4	0
0	76	0	0	0	0	0	0	0	0	0	0	6	127	91	10	L-ICA1-7	0	240	8	30	25	30	0	1	1	0	0	1	1	0	0	0	1	0	3	0
0	52	0	0	1	0	0	0	0	0	0	0	16	166	86	5	R-ICA-R-M1	0	240	38	70	27	61	0	1	1	0	0	1	1	1	1	0	1	0	6	Neurological deterioration
1	80	0	0	1	0	0	0	0	0	0	0	21	186	117	10	R-ICA1	0	90	15	78	19	100	0	1	0	0	0	0	0	0	0	0	1	1	5	0
1	56	1	1	0	0	0	0	0	0	1	0	18	214	119	10	L-ICA	0	240	39	88	30	60	0	0	0	0	1	1	0	0	0	0	0	0	5	0
0	89	0	0	1	1	0	0	0	0	0	0	11	150	92	10	BA	0	130	15	100	19	49	0	1	1	0	0	1	1	0	0	0	1	0	5	0
1	77	1	0	1	0	0	0	0	0	0	0	11	157	114	10	R-ICA-R-M1	0	300	15	89	15	35	1	1	1	0	0	1	1	1	1	0	1	0	2	Neurological deterioration
0	86	1	0	1	1	0	0	0	0	0	0	15	182	76	10	L-ICA	0	240	0	90	20	50	0	0	1	0	1	1	0	0	0	0	0	0	6	0
1	97	1	0	1	0	0	0	0	0	1	0	18	182	120	8	L-ICAT	0	120	6	35	19	39	0	1	0	0	0	1	0	0	0	0	1	0	5	0
0	56	0	0	1	0	0	0	0	0	0	0	17	156	89	5	RICA5-RM1，aneurysm	0	240	17	99	30	50	0	1	1	0	0	1	0	0	0	0	1	0	4	0
0	78	1	0	1	1	0	0	0	0	1	2	10	123	64	8	R-M2	0	201	23	84	29	29	0	0	0	0	1	1	1	0	0	0	0	0	1	0
1	83	0	0	1	0	1	0	0	0	0	0	14	186	98	10	BA	0	240	15	107	30	30	0	0	0	0	1	1	1	0	0	0	0	0	0	Pneumonia
0	63	0	0	1	0	0	0	0	0	0	0	20	160	80	3	R-ICAT	0	300	15	71	29	50	0	1	0	0	0	1	1	0	0	0	1	0	4	Malignant cerebral oedema
1	80	0	0	0	1	0	1	0	0	0	0	14	142	71	5	R-ICA1;R-M1，TANDEM	0	180	19	48	30	60	0	1	0	0	0	1	1	0	0	0	1	0	1	0
0	63	0	0	1	0	0	1	0	0	1	0	14	163	139	9	L-CCA,L-M1,tandem	0	540	39	100	25	45	0	1	0	0	0	1	1	0	0	0	1	0	2	0
1	55	0	0	0	0	0	0	0	0	0	0	9	108	67	10	L-M2	0	120	32	73	35	35	1	0	1	0	1	1	0	0	0	0	0	0	0	0
0	64	1	0	1	0	0	0	0	0	1	0	5	131	81	10	R-ICA1	0	270	0	39	30	30	0	0	0	0	1	1	1	0	0	0	0	0	0	0
1	86	1	0	0	0	0	0	0	0	0	0	18	150	98	10	L-ICA,lM1，Tandem	0	180	16	72	35	55	1	1	0	0	0	1	1	0	0	1	1	1	2	Ischaemic stroke
1	80	0	0	0	0	0	0	0	0	0	0	16	148	78	10	L-M1	0	90	26	66	11	11	1	0	0	0	1	1	1	0	0	0	0	0	3	0
1	82	1	0	0	0	0	0	0	0	1	0	16	164	104	10	BA	0	180	8	55	20	20	0	0	0	0	1	1	1	0	0	0	0	0	0	0
0	62	0	0	1	0	0	0	0	0	0	0	6	117	79	10	R-ICAT	0	300	19	85	25	25	0	0	0	0	1	1	1	0	0	0	0	0	2	0
1	49	0	0	0	0	0	0	0	0	0	0	27	186	88	10	BA	0	60	15	70	26	26	0	1	1	0	0	1	1	1	1	0	1	0	2	Neurological deterioration
1	53	0	1	1	1	1	0	0	0	0	0	8	116	82	10	L-M1	0	420	24	98	36	36	0	1	0	0	0	1	1	1	1	0	1	0	6	Neurological deterioration;Arrythmia
1	60	0	0	1	0	0	0	0	0	0	0	21	140	108	5	R-ICAT	0	300	30	72	20	45	0	0	0	0	1	1	1	1	1	0	0	0	6	Neurological deterioration
0	79	1	0	1	0	0	0	0	0	0	0	24	184	88	3	L-ICAT	0	60	11	108	15	55	1	1	1	0	0	1	1	0	0	1	1	0	6	Malignant cerebral oedema
1	86	1	0	1	0	0	0	0	0	0	0	23	145	83	8	R-M1	0	420	30	107	48	48	0	0	0	0	1	1	1	1	0	0	0	0	6	Pneumonia
0	67	0	0	1	1	0	0	0	0	1	0	14	136	77	10	L-M1	0	120	23	31	22	22	0	0	0	0	1	1	1	0	0	0	0	0	0	0
1	66	0	0	0	0	1	0	1	0	0	0	23	148	80	10	R-ICAT	0	60	15	60	23	43	0	1	1	0	0	1	1	0	0	0	1	0	3	Malignant cerebral oedema
0	86	1	0	0	1	0	0	0	0	0	0	22	168	82	10	BA	0	120	13	102	34	34	0	0	0	0	1	1	1	0	0	0	0	0	1	0
0	77	1	0	0	1	0	0	0	0	0	0	15	176	101	5	R-ICA5	0	180	36	89	26	46	0	1	0	0	0	1	1	0	0	0	1	0	5	0
1	18	0	0	0	0	0	0	0	0	0	0	16	109	84	8	BA	0	600	0	91	23	43	0	1	0	0	0	1	1	0	0	0	1	0	0	0
1	54	0	0	1	0	1	0	0	0	1	0	32	122	93	10	BA	0	120	16	69	15	15	0	0	0	0	1	1	1	0	0	0	0	0	0	0
